# Supplementary material for: Thiamine Supplementation Alleviates Lipopolysaccharide-Triggered Adaptive Inflammatory Response and Modulates Energy State via Suppression of NFκB/p38 MAPK/AMPK Signaling in Rumen Epithelial Cells of Goats
Source: Antioxidants (Basel). 2022 Oct 18;11(10):2048. doi: 10.3390/antiox11102048 (PMC9598694; doi:10.3390/antiox11102048)
Supplement: Supplementary file 1 [file antioxidants-11-02048-s001.zip]

Archive with 1 entries (1 files):
- antioxidants-1951297-supplementary.pdf
